# Supplementary material for: Microbial community composition and function in an urban waterway with combined sewer overflows before and after implementation of a stormwater storage pipe
Source: PeerJ. 2023 Jan 12;11:e14684. doi: 10.7717/peerj.14684 (PMC9840855; doi:10.7717/peerj.14684)
Supplement: Supplemental Information 4 [file peerj-11-14684-s004.zip]

Archive with 9 entries (8 files):
- Rscript and data for Figure 2/
- Rscript and data for Figure 2/otu.obj
- __MACOSX/Rscript and data for Figure 2/._otu.obj
- Rscript and data for Figure 2/matsui_miki_fig2.rmd
- __MACOSX/Rscript and data for Figure 2/._matsui_miki_fig2.rmd
- Rscript and data for Figure 2/ecoplate.obj
- __MACOSX/Rscript and data for Figure 2/._ecoplate.obj
- Rscript and data for Figure 2/environment.obj
- __MACOSX/Rscript and data for Figure 2/._environment.obj
