# Supplementary material for: Microbial community composition and function in an urban waterway with combined sewer overflows before and after implementation of a stormwater storage pipe
Source: PeerJ. 2023 Jan 12;11:e14684. doi: 10.7717/peerj.14684 (PMC9840855; doi:10.7717/peerj.14684)
Supplement: Supplemental Information 4 [file peerj-11-14684-s004.zip › Rscript and data for Figure 2/matsui_miki_fig2.rmd]

---
title: "R Notebook for Matsui & Miki Figure2"
output: html_notebook
---

This is an [R Markdown](http://rmarkdown.rstudio.com) Notebook. When you execute code within the notebook, the results appear beneath the code. 

Try executing this chunk by clicking the *Run* button within the chunk or by placing your cursor inside it and pressing *Ctrl+Shift+Enter*. 

## Loading libraries and initializing random seed
```{r}
library(vegan)
library(ggplot2)
set.seed(1234) #fix the random seed 
```

## Loading prearranged datasets 
```{r}
environment_raw <- readRDS("environment.obj")
ecoplate_meta_combined1.1 <- readRDS("ecoplate.obj")
OTU_raw2 <- readRDS("otu.obj")
```
## Defining the function for fig.2 (using betadisper() function in vegan)
```{r}
disper_phase_median_graph <- function(data_name, data_type="env", meth, tree=tree_c.ph, adj=NULL, plot_type="box", end_x=0.4, lim_min=-0.6, lim_max=0.4, perno=999, title="test")
{
  
  #data_name <-environment_raw 
  #meth<-"euclidean"
  if(data_type == "env") {
    data1 <- data_name[-41,c(5,6,7,8,9,10,12,13,14,15,16)] #Delete SRP because there are some data lacking & delete gesui (also excluding bac and chl.a)
    data1_meta<-data_name[-41, c(1,2,3,4)]
    
    place <- as.factor(data1_meta$place)
    place_phase <- paste(data1_meta$place,data1_meta$phase, sep="_")
    place_phase <- as.factor(place_phase) #conversion
    for(i in 1:length(data1[1,])) {
      if(class(data1[,i]) =="factor") {
        data1[,i] <- as.numeric(as.character(data1[,i]))
      }
    }
    
    #normalized by average
    for(i in 1:length(data1[1,])){
      data1[,i] <- data1[,i]/mean(data1[,i])
    }
    #colMeans(data1)
    
    
  }  #When abiotic environmental parameters are considered
  
  if(data_type == "biol") {
    data1 <- data_name[-41,c(17, 18)] #only bacteria and chl.a
    data1_meta<-data_name[-41, c(1,2,3,4)]
    
    place <- as.factor(data1_meta$place)
    place_phase <- paste(data1_meta$place,data1_meta$phase, sep="_")
    place_phase <- as.factor(place_phase) #conversion
    for(i in 1:length(data1[1,])) {
      if(class(data1[,i]) == "factor") {
        data1[,i] <- as.numeric(as.character(data1[,i]))
      }
    }
    
    #normalized by average
    for(i in 1:length(data1[1,])){
      data1[,i] <- data1[,i]/mean(data1[,i])
    }
  }  #When biotic parameters are considered
  
  if(data_type == "ecoplate") {
    data1 <- data_name[-41,c(-1,-2,-3)] 
    data1_meta<-data_name[-41, c(1,2,3)]
    
    place <- as.factor(data1_meta$place)
    place_phase <- paste(data1_meta$place,data1_meta$phase, sep="_")
    place_phase <- as.factor(place_phase) #conversion
    for(i in 1:length(data1[1,])) {
      if(class(data1[,i]) == "factor") {
        data1[,i] <- as.numeric(as.character(data1[,i]))
      }
    }
    
  }  #When ecoplate patterns are considered
  
  if(data_type == "otu") {
    data1 <- data_name[-41,c(-1,-2,-3)] 
    data1_meta<-data_name[-41, c(1,2,3)]
    
    place <- as.factor(data1_meta$place)
    place_phase <- paste(data1_meta$place,data1_meta$phase, sep="_")
    place_phase <- as.factor(place_phase) #conversion
    for(i in 1:length(data1[1,])) {
      if(class(data1[,i]) == "factor") {
        data1[,i] <- as.numeric(as.character(data1[,i]))
      }
    }
    
  }  #When OTU composition patterns are considered
  
  
  #calculate distance between samples
  colnames(data1)
  #for OTU composition, before calculating the distance, hellinger conversion is needed
  if(meth == "hellinger") {
    data1 <- decostand(data1, "hellinger")
    data1_each.d<-vegdist(data1, method="euclidean")
  }
  
  else if(meth=="GUniF") {
    unif_w<-GUniFrac(data1, tree) #not weighted by color depth, but noting the difference from the value from the binarized data (we don't use this)
    data1_each.d<-as.dist(unif_w$unifracs[,,"d_1"])  #Weighted distance by exponent 1.0
    #dist_cont_GuniFrac0.5<-as.dist(unif_w$unifracs[,,"d_0.5"])  #Weighted distance by exponent 0.5
    
  }
  else {
    data1_each.d<-vegdist(data1, method=meth)
  }
  
  #PCoA for plot
  test<-cmdscale(data1_each.d, eig=FALSE)
  
  #PCoA for calculating the axis contribution
  if(meth == "hellinger") {
    PCoA_cont<-capscale(data1~1, distance="euclidean")
  }
  else if (meth == "GUniF") {
    
  }
  else  {
    PCoA_cont<-capscale(data1~1, distance=meth)
  } 
  
  #for PERMDISP
  if(meth == "euclidean" | meth == "hellinger") {
    data1_dist_each <-betadisper(data1_each.d, place_phase, type="centroid", bias.adjust = TRUE)  #Choose centroid for euclidean space
  }  
  else {
    data1_dist_each <-betadisper(data1_each.d, place_phase, type="median", bias.adjust = TRUE)  #Choose median for non-euclidean space
  }
  
  
  if(plot_type == "box") {
    #boxplot(uds_dist_each)
    ##from ggplot2
    #convert to data.frame (which is necessary for ggplot2)
    
    data1_dist_each2 <- as.data.frame(cbind(data1_dist_each$distances, as.character(data1_dist_each$group)))
    
    
    data1_dist_each2<-cbind(data1_dist_each2, data1_meta$phase)  
    colnames(data1_dist_each2) <- c("distances", "place_phase", "phase")
    data1_dist_each2$distances <- as.numeric(as.character(data1_dist_each2$distances))
    
    g_box<-ggplot(data1_dist_each2, aes(y=distances, x=place_phase, fill=phase))
    g_box <- g_box + geom_violin(trim=FALSE) + geom_boxplot(width=.1,fill="black",outer.colour=NA)
    #g_box<-g_box + geom_violin() + geom_boxplot(alpha=1.0,colour="gray30")
    g_box<-g_box + ggtitle(title)
    #g_box<-g_box + coord_fixed(ratio = 1/1)
    print(g_box)
    data1_dist_each2  #output data
  }      
  else if(plot_type == "PCoA") {
    #prepare dataframe for each point
    data1_dist_each_test<-as.data.frame(test)
    data1_dist_each_test<-cbind(place_phase, data1_dist_each_test)
    
    data1_dist_each_test<-cbind(data1_meta$place, data1_meta$phase, data1_dist_each_test)
    colnames(data1_dist_each_test)<-c("place", "phase", "place_phase", "PCoA1", "PCoA2")
    class(data1_dist_each_test$phase)
    #prepare dataframe for centroid
    data1_dist_each_centr<-as.data.frame(data1_dist_each$centroids)
    
    #treatment<-as.character(rownames(data1_dist_each_centr))
    
    
    #data1_dist_each_centr<-cbind(data1_dist_each_centr, treatment=treatment, day=day, group=rownames(uds_dist_each_centr))
    
    PCoA1_label = paste("PCoA1 ", "(", round(summary(PCoA_cont)[["cont"]][["importance"]][2,1]*100, digit=1), "%)", sep="")
    PCoA2_label = paste("PCoA2 ", "(", round(summary(PCoA_cont)[["cont"]][["importance"]][2,2]*100, digit=1), "%)", sep="")
    
    g_PCoA <- ggplot(data1_dist_each_test, aes(x=PCoA1,y=PCoA2))
    g_PCoA <- g_PCoA + geom_point(aes(colour=place, shape=phase), size=3, alpha=0.5)
    g_PCoA <- g_PCoA + coord_fixed(ratio = 1/1)
    g_PCoA <- g_PCoA + ggtitle(title)
    g_PCoA <- g_PCoA + xlab(PCoA1_label)
    g_PCoA <- g_PCoA + ylab(PCoA2_label)
    #g_PCoA <- g_PCoA + xlim(lim_min, lim_max) + ylim(lim_min,lim_max)  
    print(g_PCoA)
    #Add the centroid information
    #g_PCoA <- g_PCoA + layer(
    #data=data1_dist_each_centr, 
    #mapping=aes(x=PCoA1, y=PCoA2, colour=treatment, shape=day), 
    #params=list(size=5),
    #geom="point", 
    #stat="identity", 
    #position="identity"
    #)
    #print(g_PCoA)
    
    #colnames(uds_dist_each_centr)
    #rownames(uds_dist_each_centr)
    #g_PCoA2 <- ggplot(uds_dist_each_centr, aes(x=PCoA1,y=PCoA2))
    #g_PCoA2 <- g_PCoA2 + geom_point(aes(colour=treatment, shape=day), size=5, alpha=1)
    #g_PCoA2 <- g_PCoA2 + xlim(-0.6, 0.4) + ylim(-0.6,0.4)
    #g_PCoA2
    cat("The contribution of the 1st PCoA axis is", summary(PCoA_cont)[["cont"]][["importance"]][2,1], "\n")
    cat("The contribution of the 2nd PCoA axis is", summary(PCoA_cont)[["cont"]][["importance"]][2,2], "\n")
    
  }
  
  else if (plot_type == "tree") {
    hc <- hclust(data1_each.d, "ward.D2")
    plot(hc, labels=place_phase, hang=-1, main=title)
  }
  
  else if (plot_type == "test") {
    #permutation test for PERDISP
    test_result <- permutest(data1_dist_each, pairwise=TRUE, permutations=perno)
    print(test_result)    
  }
  
  #For PERMDISP between station
  else if (plot_type == "pre_test") {
    #for PERMDISP
    if(meth == "euclidean" | meth == "hellinger") {
      data1_dist_each_pre <-betadisper(data1_each.d, place, type="centroid", bias.adjust = TRUE)  #Choose centroid for euclidean space
    }  
    else {
      data1_dist_each_pre <-betadisper(data1_each.d, place, type="median", bias.adjust = TRUE)  #Choose median for non-euclidean space
    }
    
    #permutation test for PERDISP
    test_result <- permutest(data1_dist_each_pre, pairwise=TRUE, permutations=perno)
    print(test_result) 
    
  }
  
}
```

## Figure 2
### Physicochemical characteristics
```{r}
#box and violin plot
temp<-subset.data.frame(environment_raw,environment_raw$place=="stationC")
test01<-disper_phase_median_graph(data_name=temp, data_type="env", meth="euclidean", plot_type = "box", title="Fig.2a")
```
### Bac & Chl.a

```{r}
#box and violin plot
temp<-subset.data.frame(environment_raw,environment_raw$place=="stationC")
test01<-disper_phase_median_graph(data_name=temp, data_type="biol", meth="bray", plot_type = "box", title="Fig.2b")
```

### Microbial functioning

```{r}
#box and violin plot
temp<-subset.data.frame(ecoplate_meta_combined1.1, ecoplate_meta_combined1.1$place=="stationC")
test01<-disper_phase_median_graph(data_name=temp, data_type="ecoplate", meth="bray", plot_type = "box", title="Fig.2c")
```


### Community structure
```{r}
#box and violin plot
temp<-subset.data.frame(OTU_raw2, OTU_raw2$place=="stationC")
test01<-disper_phase_median_graph(data_name=temp, data_type="otu", meth="hellinger", plot_type = "box", title="Fig.2d")
```
